# Supplementary material for: Patient-Specific Subperiosteal Implants for Oral and Maxillofacial Rehabilitation: A Scoping Review Across Indications, from Established Full-Arch Use to Emerging Single-Tooth and Oncologic Applications
Source: J Clin Med. 2026 Jul 3;15(13):5220. doi: 10.3390/jcm15135220 (PMC13363636; doi:10.3390/jcm15135220)
Supplement: Supplementary file 1 [file jcm-15-05220-s001.zip]

Archive with 1 entries (1 files):
- jcm-4389258-supplementary.pdf
